# Supplementary material for: Physician marriage survey reveals sex and specialty differences in marital satisfaction factors
Source: Sci Rep. 2024 Mar 2;14:5159. doi: 10.1038/s41598-024-55437-3 (PMC10908782; doi:10.1038/s41598-024-55437-3)
Supplement: Supplementary file 1 — Supplementary Information. [file 41598_2024_55437_MOESM1_ESM.xlsx]

## Sheet: Sheet0
What medical degree do you possess? - Selected Choice	What medical degree do you possess? - Other - Text	Do you have any other advanced degrees?	Which additional advanced degrees do you have? (You may select multiple) - Selected Choice	Which additional advanced degrees do you have? (You may select multiple) - Other - Text	What is your current level of practice?	Which better describes your practice setting (or, if retired, most recent practice setting)?	Which of the following best describes your medical specialty?	Choose one or more races that you consider yourself to be	Are you of Spanish, Hispanic, or Latino origin?	Which of the following best describes your gender?	Which of the following best describes your religion?	Are you currently married?	Have you ever been married?	How many times have you been married (Including your current marriage, if applicable)?	Are you currently in a romantic relationship?	At what stage of your training did you get married?	Is your spouse a physician (resident, fellow, or attending in an academic or private practice setting)?	Which of the following best describes your spouse's medical specialty?	Do you have any children (biological, adopted, or step-children) from this marriage?	How many children (biological, adopted, or step-children) do you have from this marriage?	Are you satisfied with your marriage?	What factors contribute to stress in your marriage? (You may select multiple)	What factors provide stability for your marriage? (You may select multiple)	At what stage of your training did you get married?	Was your spouse a physician (resident, fellow, or attending in an academic or private practice setting)?	Which of the following best describes your former spouse's medical specialty?	Do you have any children (biological, adopted, or step-children) from this marriage?	How many children (biological, adopted, or step-children) do you have from this marriage?	What factors contributed to stress in your marriage? (You may select multiple)	How did this marriage end?	In what stage of training did your marriage end?	At what stage of your training did you get married (for your first marriage)?	Was your spouse a physician (resident, fellow, or attending in an academic or private practice setting)?	Which of the following best describes your former spouse's medical specialty?	Did you have any children (biological, adopted, or step-children) from this marriage?	How many children (biological, adopted, or step-children) did you have from this marriage?	What factors contributed to stress in your first marriage? (You may select multiple)	How did your first marriage end?	In what stage of training did your first marriage end?	At what stage of your training did you get married (for your second marriage)?	Was your spouse a physician (resident, fellow, or attending in an academic or private practice setting)?	Which of the following best describes your former spouse's medical specialty?	Did you have any children (biological, adopted, or step-children) from this marriage?	How many children (biological, adopted, or step-children) did you have from this marriage (not including children from previous marriages)?	What factors contributed to stress in your second marriage? (You may select multiple)	How did your second marriage end?	In what stage of training did your second marriage end?	At what stage of your training did you get married (for your third marriage)?	Was your spouse a physician (resident, fellow, or attending in an academic or private practice setting)?
M.D.		Yes	Ph.D.		Attending	Academic	Medicine-Medical Genetics	White or Caucasian	No	Female	Catholicism	Yes		1		Before Medical School	No		Yes		Somewhat	Children	Finances,Other family members
D.O.		No			Attending	Academic	Family Medicine	White or Caucasian	No	Female	Catholicism	Yes		1		During Residency	Yes	Family Medicine	Yes	2	Yes	Your work hours,Stress from your job,Your spouse's work hours,Stress from your spouse's job,Children,Malpractice cases	Children,Finances,Sex,Strong communication
M.D.		No			Attending	Academic	Internal Medicine	White or Caucasian	No		Christianity (Any Denomination)	Yes		1		Before Medical School	No		Yes	2	Yes	Your work hours,Stress from your job	Children,Finances,Sex,Other family members,Strong communication
D.O.		No			Attending	Academic	Emergency Medicine	White or Caucasian	No	Male	Judaism	No	Yes	1	No									As an Attending	No		No		Stress from your job,Finances,Sex,Poor communication	Divorce/Separation	As an Attending
M.D.		Yes	Ph.D.		Attending	Academic	Pediatrics	White or Caucasian	No	Male	Agnosticism	Yes		1		During Medical School	No		No		Yes	Your work hours,Stress from your job,Finances	Your spouse's work hours,Sex,Strong communication
M.D.		No			Attending	Academic	Pathology	White or Caucasian	No	Prefer not to say	Christianity (Any Denomination)	No	No		No
D.O.		Yes	Master of Education		Attending	Academic	Physical Medicine and Rehab	White or Caucasian,American Indian/Native American or Alaska Native	No	Male	Christianity (Any Denomination)	Yes		1		Before Medical School	No		No		Yes	Your work hours	Finances,Strong communication
M.D.		Yes	Master of Science		Attending	Academic	Surgery	White or Caucasian	Yes	Male	Christianity (Any Denomination)	Yes		1		Before Medical School	No		Yes	2	Yes	Your work hours,Stress from your job,Children,Other family members	Children,Finances,Sex,Other family members,Strong communication
M.D.		Yes	Other	MSHA	Attending	Academic	Internal Medicine	White or Caucasian	No	Male	Agnosticism	Yes		1		During Medical School	No		Yes	2	Yes	Your work hours,Stress from your job,Children,Sex,Other family members,Fertility issues,Poor communication	Your spouse's work hours,Children,Finances,Other family members,Strong communication
M.D.		Yes	Master of Education		Attending	Academic	Pediatrics	Other	Yes	Female	Catholicism	Yes		1		As an Attending	Yes	Pediatrics-Emergency Med	Yes	1	Yes	Your spouse's work hours	Your work hours,Children,Finances,Other family members,Strong communication
M.D.		No			Attending	Academic	Internal Medicine	White or Caucasian	No	Male	Judaism	Yes		2		As an Attending	No		No		Yes	Distance	Finances,Sex,Strong communication									During Fellowship	No		Yes	3	Your work hours,Sex,Infidelity,Poor communication	Divorce/Separation	As an Attending
M.D.		Yes	Master of Science		Attending	Academic	Pathology	Other	No	Male	Islam	No	No		No
M.D.		Yes	M.B.A.,Master of Science		Fellow	Academic	Internal Medicine	Asian	No	Male	Hinduism	Yes		1		During Fellowship	No		No		Yes	Stress from your job,Finances,Sex,Other family members,Distance	Sex,Other family members,Strong communication
Other		Yes	Ph.D.
								White or Caucasian
M.D.		No			Attending	Academic	Internal Medicine	Asian	No	Female	Hinduism	Yes		1		During Residency	Yes	Psychiatry	Yes	2	Yes	Stress from your job,Stress from your spouse's job,Other family members	Children,Other family members,Strong communication
M.D.		No			Resident	Academic	Plastic Surgery	White or Caucasian	No	Female	Agnosticism	Yes		1		During Medical School	No		No		Yes	Your work hours,Stress from your job	Your spouse's work hours,Other family members,Strong communication
M.D.		No			Attending	Private Practice	Obstetrics-Gynecology	White or Caucasian	No	Female	Christianity (Any Denomination)	Yes		1		During Medical School	No		Yes	2	Yes	Your work hours,Stress from your job,Your spouse's work hours	Children,Finances,Strong communication
M.D.		Yes	Other	P.T.	Attending	Private Practice	Orthopedic Surgery	White or Caucasian	No	Female	Christianity (Any Denomination)	Yes		1		During Medical School	No		Yes	1	Yes	Your work hours,Stress from your job,Other family members	Your spouse's work hours,Children,Finances,Strong communication
M.D.		No			Attending	Academic	Emergency Medicine	White or Caucasian	No	Male	Atheism	Yes		1		During Residency	Yes	Otolaryngology	No		Yes	Stress from your job,Your spouse's work hours,Stress from your spouse's job,Sex,Other family members,Fertility issues	Your work hours,Finances
M.D.		No			Attending	Academic	Dermatology	White or Caucasian	No	Female	Christianity (Any Denomination)	Yes		1		During Medical School	No		Yes	1	Yes	Children,Other family members,Poor communication	Your spouse's work hours,Finances
M.D.		No			Attending	Academic	Pediatrics	White or Caucasian	No	Female	Atheism	Yes		1		During Medical School	No		Yes	1	Yes	Your work hours,Stress from your job,Your spouse's work hours,Stress from your spouse's job,Children,Other family members	Children,Sex,Strong communication
M.D.		No			Resident	Academic	Vascular Surgery	Asian	No	Male	Islam	Yes		1		During Residency	No		No		Yes	Finances	Sex,Other family members,Strong communication
D.O.		No			Attending	Academic	Pediatrics	White or Caucasian	No	Female	Atheism	Yes		1		During Residency	No		Yes	2	Yes	Children,Finances,Other family members	Children,Finances,Strong communication
M.D.		No			Attending	Academic	Pediatrics	White or Caucasian	No	Female	Atheism	Yes		1		During Residency	No		Yes	1	Yes	Your work hours,Your spouse's work hours,Children	Children,Finances,Strong communication
M.D.		Yes	Master of Science		Retired	Academic	Neurology	White or Caucasian	No	Male	Christianity (Any Denomination)	Yes		3		As an Attending	No		No		Yes		Strong communication									Before Medical School	No		Yes	2	Poor communication	Divorce/Separation	As an Attending	As an Attending	Yes	Neurology	No			Death of spouse
D.O.		No			Attending	Private Practice	Emergency Medicine	White or Caucasian	No	Male	Christianity (Any Denomination)	Yes		2		As an Attending	No		Yes	2	Yes	Your work hours,Stress from your job,Sex										During Medical School	No		No		Your work hours,Sex,Poor communication	Divorce/Separation	During Residency
M.D.		No			Attending	Academic	Pediatrics	White or Caucasian	No	Female	Other/Prefer Not to Say	No	Yes	1	No									During Medical School	No		Yes	2	Infidelity,Poor communication	Divorce/Separation	As an Attending
D.O.		No			Resident	Academic	Emergency Medicine	White or Caucasian	No	Female	Catholicism	No	No		Yes
M.D.		No			Attending	Academic	Internal Medicine	White or Caucasian,Asian	No	Female	Christianity (Any Denomination)	Yes		1		As an Attending	No		No		Yes	Stress from your job,Finances,Sex,Other family members,Distance,Poor communication	Your work hours,Your spouse's work hours,Finances
M.D.		No			Resident	Academic	Family Medicine	White or Caucasian	No	Female	Christianity (Any Denomination)	Yes		1		During Medical School	No		No		Yes	Finances	Strong communication
M.D.		No			Attending	Academic	Medicine-Psychiatry	White or Caucasian	No	Male	Catholicism	Yes		1		During Residency	No		Yes	3	Yes	Your work hours,Children,Finances,Other family members	Your spouse's work hours,Sex,Other family members,Strong communication
M.D.		No			Attending	Academic	Psychiatry	White or Caucasian	No	Male	Baha'i	Yes
M.D.		Yes	Master of Science		Attending	Academic	Pediatrics	White or Caucasian	No	Male	Atheism	No	No		Yes
D.O.		No			Resident	Academic	Medicine-Psychiatry	White or Caucasian	Yes	Female	Christianity (Any Denomination)	Yes		2		During Medical School	No		Yes	1	Yes	Your work hours,Stress from your job,Children,Finances	Your spouse's work hours,Children,Strong communication									Before Medical School	No		No		Other family members	Divorce/Separation	Before Medical School
M.D.		Yes	Master of Science		Attending	Academic	Internal Medicine	White or Caucasian	No	Male	Agnosticism	Yes		1		As an Attending	Yes	Internal Medicine	Yes	2	Yes	Your work hours,Stress from your job	Your spouse's work hours,Children,Finances,Other family members,Strong communication
M.D.		No			Attending	Academic	Surgery	White or Caucasian	No	Male	Judaism	No	Yes	1	Yes									As an Attending	No		No		Your work hours,Your spouse's work hours,Infidelity	Divorce/Separation	During Residency
M.D.		No			Attending	Academic		White or Caucasian	No	Female	Catholicism	Yes		1		During Residency	Yes	Child Neurology	Yes	2	Yes	Your work hours,Stress from your job,Your spouse's work hours,Stress from your spouse's job,Children,Other family members	Children,Other family members,Strong communication
M.D.		Yes	M.H.P.E.		Attending	Academic	Psychiatry	White or Caucasian	No	Female	Christianity (Any Denomination)	Yes
M.D.		No			Attending	Academic	Psychiatry	White or Caucasian	No	Female	Christianity (Any Denomination)	Yes		1		During Residency	No		No		Yes	Your work hours,Stress from your job,Finances,Sex	Strong communication
M.D.		No			Resident	Academic	Family Medicine	White or Caucasian	No	Female	Christianity (Any Denomination)	Yes		1		During Medical School	No		Yes	1	Yes	Your work hours,Stress from your job,Your spouse's work hours,Stress from your spouse's job	Children,Strong communication
M.D.		No			Attending	Academic	Internal Medicine	White or Caucasian	No	Male	Christianity (Any Denomination)	Yes		1		During Medical School	Yes	Radiology-Diagnostic	Yes	3	Yes	Your work hours,Stress from your job,Your spouse's work hours,Stress from your spouse's job,Children	Your work hours,Your spouse's work hours,Children,Finances,Sex,Other family members,Strong communication
M.D.		No			Attending	Academic	Internal Medicine	White or Caucasian	No	Male	Judaism	Yes		1		As an Attending	Yes	Medicine-Dermatology	Yes	3	Yes	Your work hours,Stress from your job,Stress from your spouse's job	Your spouse's work hours,Children,Finances,Sex,Other family members,Strong communication
M.D.		No			Attending	Academic	Pediatrics	Asian	No	Female	Hinduism	Yes		1		During Residency	Yes	Internal Medicine	No		Yes	Your work hours,Stress from your job,Your spouse's work hours,Sex,Other family members	Finances,Strong communication
M.D.		No			Intern	Academic	Pediatrics	White or Caucasian	No	Female	Christianity (Any Denomination)	Yes		1		During Medical School	Yes	Family Medicine	No		Yes	Your work hours,Stress from your job,Your spouse's work hours	Strong communication
M.D.		Yes	Master of Science		Attending	Academic	Psychiatry	Black or African American		Female	Christianity (Any Denomination)	Yes		1		During Residency	No		Yes	2	Yes	Stress from your job,Children,Sex,Poor communication	Your work hours,Your spouse's work hours,Finances
M.D.		No			Attending	Academic	Pathology	White or Caucasian	No	Female	Atheism	No	No		No
D.O.		No			Attending	Academic	Physical Medicine and Rehab	Black or African American	No	Female	Christianity (Any Denomination)	No	No		Yes
M.D.		No			Attending	Academic	Internal Medicine	White or Caucasian	No	Female	Catholicism	Yes		1		During Residency	Yes	Internal Medicine	Yes	3	Somewhat	Your work hours,Stress from your job,Your spouse's work hours,Stress from your spouse's job,Children,Finances,Sex	Children,Finances
M.D.		Yes	M.P.H.		Attending	Academic	Pediatrics	White or Caucasian	No	Male	Agnosticism	Yes		1		As an Attending	No		Yes	2	Yes	Your work hours,Stress from your job,Infidelity	Children,Finances,Sex
M.D.		No			Attending	Academic	Pediatrics	White or Caucasian	No	Male	Agnosticism	Yes		1		During Residency	No		Yes	2	Somewhat	Stress from your job,Children,Finances,Sex	Children,Strong communication
M.D.					Attending	Academic	Psychiatry	White or Caucasian	Yes	Female	Atheism	Yes		1		During Medical School	Yes	Surgery	Yes	3	Yes	Your work hours,Stress from your job,Your spouse's work hours,Stress from your spouse's job	Sex,Strong communication
M.D.		Yes	M.P.H.		Attending	Private Practice	Family Medicine	White or Caucasian	No	Female	Other/Prefer Not to Say	Yes		1		As an Attending	Yes	Internal Medicine	No		Yes	Your work hours,Stress from your job,Stress from your spouse's job,Sex,Malpractice cases	Your spouse's work hours,Finances,Strong communication
M.D.		Yes	Ph.D.		Attending	Academic	Dermatology	White or Caucasian	Yes	Female	Catholicism	Yes		1		During Medical School	No		Yes	1	Yes	Children,Sex	Your work hours,Your spouse's work hours,Finances,Strong communication
M.D.		No			Attending	Academic	Psychiatry	White or Caucasian	No	Female	Other/Prefer Not to Say	Yes		1		During Residency	Yes	Neurology	No		Yes	Stress from your job	Finances,Strong communication
M.D.		No			Attending	Academic	Psychiatry	White or Caucasian	No	Male	Catholicism	Yes		2		As an Attending	No		Yes	2	Yes	Stress from your job,Stress from your spouse's job,Children,Sex,Other family members,Poor communication	Your work hours,Your spouse's work hours,Finances,Other family members,Strong communication									During Medical School	Yes	Obstetrics-Gynecology	Yes	2	Your spouse's work hours,Stress from your spouse's job,Children,Sex,Distance,Infidelity,Fertility issues,Poor communication	Divorce/Separation	During Fellowship
M.D.		No			Attending	Academic		Other	Yes	Female	Agnosticism	Yes		1		During Medical School	No		No		Yes	Fertility issues,Poor communication	Finances,Sex
M.D.		Yes	Master of Science		Attending	Academic	Psychiatry	White or Caucasian	No	Female	Other/Prefer Not to Say	Yes		2		As an Attending	No		No		Yes	Your work hours,Stress from your job	Strong communication									During Residency	No		No		Fertility issues,Poor communication	Divorce/Separation	During Fellowship
M.D.		No			Attending	Academic	Otolaryngology	White or Caucasian	No	Prefer not to say		Yes		2		As an Attending	No		Yes	2	Yes	Your work hours,Children,Finances	Children,Strong communication									During Medical School	No		No		Your work hours,Your spouse's work hours	Divorce/Separation	During Residency
M.D.		No			Attending	Private Practice	Obstetrics-Gynecology	Black or African American	No	Female	Christianity (Any Denomination)	Yes		1		As an Attending	No		Yes	1	Yes	Stress from your job,Sex,Poor communication	Children,Finances,Other family members
M.D.		No			Attending	Academic	Anesthesiology	White or Caucasian	No	Male	Christianity (Any Denomination)	Yes		1		During Residency	No		Yes	4	Yes	Your work hours,Stress from your job,Children,Sex,Poor communication	Your work hours,Children,Finances,Strong communication
M.D.		No			Resident	Academic	Otolaryngology	Asian	No	Male	Other/Prefer Not to Say	No	No		Yes
D.O.		No			Resident	Academic	Psychiatry	White or Caucasian	No	Female	Christianity (Any Denomination)	Yes		1		During Medical School	No		No		Yes	Your work hours	Your spouse's work hours,Finances,Sex,Strong communication
M.D.		No			Attending	Academic	Pediatrics	White or Caucasian	No	Female	Agnosticism	Yes		1		During Medical School	No		Yes	2	Somewhat	Stress from your job,Poor communication	Your spouse's work hours,Children,Finances,Sex,Strong communication
M.D.		No			Attending	Academic	Pediatrics	Asian	No	Male	Hinduism	Yes		1		As an Attending	Yes	Pathology	Yes	3	Yes	Your work hours,Stress from your job	Your work hours
M.D.		No			Resident	Academic	Psychiatry	White or Caucasian	Yes	Female	Agnosticism	Yes		1		During Medical School	Yes	Psychiatry	No		Yes	Your work hours,Stress from your job	Finances,Strong communication
M.D.		No			Attending	Academic	Obstetrics-Gynecology	White or Caucasian	Yes	Female	Catholicism	Yes		1		During Residency	No		Yes	2	Yes	Your work hours,Stress from your job,Your spouse's work hours,Stress from your spouse's job,Children,Finances,Sex,Poor communication	Children,Finances,Other family members
M.D.		No			Attending	Academic	Internal Medicine	Other	No	Female	Islam	Yes		1		During Medical School	Yes	Internal Medicine	Yes	2	Yes	Stress from your job,Your spouse's work hours,Children,Other family members	Your work hours,Children,Finances,Strong communication
M.D.		No			Resident	Academic	Otolaryngology	White or Caucasian	No	Female	Christianity (Any Denomination)	No	No		Yes
M.D.		Yes	Master of Science		Attending	Private Practice	Radiology-Diagnostic	White or Caucasian	No	Female		Yes		1		Before Medical School	No		Yes	2	Somewhat	Stress from your job,Stress from your spouse's job,Children,Sex,Other family members,Poor communication	Finances
M.D.		No			Resident	Academic	Internal Medicine	White or Caucasian	No	Female	Baha'i	No	No		No
M.D.		Yes			Attending	Academic	Family Med-Preventive Med	American Indian/Native American or Alaska Native
M.D.		No			Intern	Academic	Psychiatry	White or Caucasian,Black or African American	No	Female	Agnosticism	No	No		Yes
M.D.		No			Attending	Academic	Pediatrics	White or Caucasian	No	Female	Atheism	Yes		1		During Medical School	No		Yes	2	Yes	Fertility issues	Your work hours,Children,Finances,Sex,Other family members,Strong communication
M.D.		Yes	M.P.H.		Resident	Academic	Family Medicine	White or Caucasian	No	Female	Christianity (Any Denomination)	Yes		1		During Medical School	Yes	Internal Medicine	Yes	1	Yes	Your work hours,Stress from your job,Your spouse's work hours,Stress from your spouse's job	Children,Sex,Other family members,Strong communication
M.D.		No			Attending	Academic	Medicine-Psychiatry	White or Caucasian	No	Female	Catholicism	Yes		3		As an Attending	Yes	Psychiatry	No		Yes	Your work hours,Stress from your job	Your spouse's work hours,Strong communication									Before Medical School	No		Yes	1	Poor communication	Divorce/Separation	Before Medical School	During Medical School	Yes	Radiology-Diagnostic	No		Stress from your job,Distance,Infidelity,Poor communication	Divorce/Separation	During Medical School
		Yes	Ph.D.		Attending	Academic	Internal Medicine	Prefer not to say	No	Prefer not to say
M.D.		No			Retired	Private Practice	Family Medicine	Black or African American	No	Male	Christianity (Any Denomination)	Yes		2		As an Attending	No		No		Yes	Your work hours,Stress from your job,Stress from your spouse's job,Sex	Children,Finances,Other family members,Strong communication									During Residency	No		Yes	2	Your work hours,Stress from your job,Your spouse's work hours,Stress from your spouse's job,Children,Finances,Other family members,Poor communication	Death of spouse
M.D.		Yes	Master of Science		Attending	Academic	Otolaryngology	White or Caucasian	No	Male	Judaism	Yes		1		During Medical School	No		Yes	3	Yes	Children,Poor communication	Finances,Sex,Other family members
M.D.		No			Intern	Academic	Surgery	Asian	No	Female	Other/Prefer Not to Say	No	No		No
M.D.		No			Attending	Academic	Psychiatry	White or Caucasian	No	Male	Judaism	Yes		1		As an Attending	Yes	Psychiatry	No		Yes	Your work hours,Stress from your job,Your spouse's work hours,Stress from your spouse's job,Other family members	Finances,Strong communication
M.D.		No			Attending	Academic	Peds/Psych/Child Psych	Other	No	Female	Islam	Yes		2		As an Attending	Yes	Peds/Psych/Child Psych	No		Yes	Stress from your job,Stress from your spouse's job	Finances,Sex,Strong communication									During Residency	No		No		Stress from your spouse's job,Poor communication	Divorce/Separation	During Residency
M.D.		No			Attending	Academic	Emergency Medicine	White or Caucasian	No	Male	Catholicism	Yes		1		During Medical School	Yes	Obstetrics-Gynecology	Yes	4	Yes	Your work hours,Stress from your job,Your spouse's work hours,Stress from your spouse's job,Children,Finances,Sex,Other family members,Distance,Malpractice cases	Your work hours,Children,Finances,Sex,Strong communication
M.D.		No			Intern	Academic	Internal Medicine	Asian	No	Male	Christianity (Any Denomination)	No	No		No
M.D.		Yes	Ph.D.		Intern	Private Practice	Family Medicine	White or Caucasian	No	Male	Atheism	Yes		2		During Medical School	No		No		Yes	Your work hours	Your spouse's work hours,Finances,Sex,Strong communication									During Medical School	No		No		Finances,Poor communication	Divorce/Separation	During Medical School
M.D.		No			Attending	Academic	Pediatrics	White or Caucasian	No	Male	Atheism	Yes		1		During Residency	No		Yes	2	Yes	Your work hours,Stress from your job,Children	Your spouse's work hours,Finances,Strong communication
M.D.		No			Attending	Academic	Internal Medicine	White or Caucasian	No	Male	Catholicism	Yes		1		During Medical School	No		Yes	4	Yes	Your work hours,Stress from your job	Strong communication
M.D.		No			Resident	Academic	Psychiatry	White or Caucasian	Yes	Male	Catholicism	Yes		1		During Residency	No		No		Yes	Finances,Poor communication	Your work hours,Your spouse's work hours
M.D.		No			Attending	Academic	Pediatrics	Asian	No	Female		Yes		1		During Residency	No		Yes	3	Yes	Your work hours,Stress from your job,Other family members	Your spouse's work hours,Children,Finances
M.D.		Yes	Master of Science		Resident	Academic	Obstetrics-Gynecology	White or Caucasian	No	Female	Christianity (Any Denomination)	Yes		1		During Residency	Yes	Orthopedic Surgery	No		Yes	Your work hours,Stress from your job,Your spouse's work hours,Stress from your spouse's job	Children,Finances,Sex,Other family members,Strong communication
M.D.		Yes	M.P.H.		Resident	Academic	Pediatrics	Black or African American	No	Female	Christianity (Any Denomination)	Yes		1		During Residency	No		No		Yes	Your work hours,Stress from your job,Distance,Fertility issues	Strong communication
D.O.		Yes	Master of Science		Intern	Academic	Pediatrics	Asian	No	Female	Buddhism	No	No		Yes
M.D.		No			Attending	Academic	Surgery	White or Caucasian	No	Female	Christianity (Any Denomination)	No	No		No
M.D.		Yes	M.B.A.		Resident	Academic	Psychiatry	Asian	No	Female	Hinduism	No	No		No
M.D.		No			Resident	Academic	Surgery	Asian	No	Female	Agnosticism	No	No		Yes
D.O.		No			Attending	Academic	Osteo Neuromusculoskeletal Med	White or Caucasian	No	Male	Taoism	No	No		No
M.B.B.S.		No			Attending	Academic	Pediatrics-Emergency Med	Asian	No	Female	Atheism	Yes		1		During Fellowship	Yes	Surgery	Yes	4	Yes	Your spouse's work hours	Your work hours,Children
M.D.		No			Attending	Academic	Family Medicine	Black or African American	No	Female	Christianity (Any Denomination)	Yes		2		As an Attending	No		No		Somewhat	Stress from your job,Finances,Sex	Your spouse's work hours									Before Medical School	No		Yes	2	Children,Finances,Sex,Other family members,Infidelity,Poor communication	Divorce/Separation	Before Medical School
M.D.		Yes	M.B.A.		Retired	Academic	Surgery	White or Caucasian	No	Male	Judaism	Yes		1		During Residency	No		Yes	2	Yes	Your work hours,Stress from your job,Children,Finances,Poor communication	Children,Sex,Other family members
M.D.		Yes	M.B.A.		Attending	Academic	Emergency Medicine	White or Caucasian	No	Male	Christianity (Any Denomination)	No	Yes	1	Yes									During Medical School	No		Yes	2	Your work hours,Sex,Infidelity,Poor communication	Divorce/Separation	As an Attending
M.D.		Yes	M.B.A.		Attending	Academic	Family Medicine	White or Caucasian	No	Female	Catholicism	Yes		1		During Medical School	Yes	Family Medicine	Yes	3	Yes	Your work hours,Stress from your job,Your spouse's work hours,Stress from your spouse's job	Children,Finances,Strong communication
M.D.		No			Attending	Academic	Emergency Medicine	White or Caucasian	No	Male	Other/Prefer Not to Say	Yes		1		Before Medical School	Yes	Emergency Medicine	No		Yes	Your work hours,Stress from your job	Strong communication
M.D.		No			Attending	Academic	Emergency Medicine	White or Caucasian	No	Male	Agnosticism	No	Yes	1	Yes									During Residency	No		No		Your work hours,Stress from your job,Finances,Sex,Other family members,Poor communication	Divorce/Separation	During Residency
M.D.		Yes	Master of Science		Attending	Academic	Emergency Medicine	White or Caucasian	No	Male	Atheism	Yes		1		During Medical School	No		Yes	1	Yes	Your spouse's work hours,Children,Sex,Infidelity	Children,Finances,Strong communication
M.D.		No			Attending	Academic	Family Medicine	Black or African American	No	Female	Christianity (Any Denomination)	No	Yes	1	Yes									As an Attending	Yes	Orthopedic Surgery	Yes	3	Your work hours,Stress from your job,Your spouse's work hours,Stress from your spouse's job,Children,Finances,Infidelity,Poor communication	Divorce/Separation	As an Attending
M.D.		No			Attending	Academic	Emergency Medicine	White or Caucasian	No	Female	Catholicism	Yes		1		During Residency	No		Yes	1	Yes	Your work hours,Stress from your job,Sex	Children,Finances
M.B.B.S.		Yes	Other		Attending	Academic	Psychiatry	Asian	No	Female	Hinduism	Yes		1		During Medical School	Yes	Psychiatry	Yes	1	Yes	Other family members,Poor communication	Children,Finances,Sex
M.D.		No			Attending	Academic	Internal Medicine	White or Caucasian	No	Female	Christianity (Any Denomination)	No	No		No
M.D.		No			Fellow	Academic	Obstetrics-Gynecology	White or Caucasian	No	Female	Other/Prefer Not to Say	Yes		1		During Medical School	Yes	Psychiatry	No		Yes	Distance
D.O.		No			Attending	Academic	Pediatrics	White or Caucasian	No	Female	Judaism	Yes		1
M.D.		No			Attending	Academic	Emergency Medicine	White or Caucasian	No	Female	Christianity (Any Denomination)	Yes		1		During Medical School	No		Yes	2	Yes	Children	Your spouse's work hours,Sex
M.D.		No			Retired	Academic	Emergency Medicine	White or Caucasian	No	Male	Catholicism	Yes
D.O.		No			Resident	Academic	Internal Medicine	White or Caucasian	No	Female	Christianity (Any Denomination)	No	No		No
D.O.		No			Attending	Private Practice	Psychiatry	White or Caucasian	No	Male	Judaism	Yes		1		As an Attending	No		Yes	2	Yes	Your work hours,Stress from your job,Children,Finances,Sex,Other family members	Your work hours,Other family members,Strong communication
M.D.		No			Attending	Academic	Psychiatry	White or Caucasian	No	Female	Christianity (Any Denomination)	Yes		1		During Fellowship	No		Yes	2	Yes	Your work hours,Stress from your spouse's job,Sex	Children,Sex,Strong communication
M.D.		No			Retired	Academic	Family Medicine	White or Caucasian	Yes	Male	Other/Prefer Not to Say	No	No		No
M.D.		Yes	Master of Science		Attending	Academic	Pediatrics	White or Caucasian	No	Female	Catholicism	Yes		2		During Fellowship	No		Yes	6	Yes	Your work hours,Stress from your job,Children,Finances	Your spouse's work hours,Children									During Medical School	Yes	Internal Medicine	No		Stress from your job,Your spouse's work hours,Stress from your spouse's job,Infidelity,Poor communication	Divorce/Separation	During Medical School
M.D.		No			Attending	Private Practice	Medicine Anesthesiology	White or Caucasian	No	Male		Yes		1		As an Attending	Yes	Internal Medicine	Yes	4	Yes	Sex,Infidelity	Children,Finances,Other family members
D.O.		No			Resident	Private Practice	Family Medicine	White or Caucasian	No	Male	Christianity (Any Denomination)	Yes		1		Before Medical School	No		Yes	2	Yes	Your work hours,Children,Fertility issues	Children,Finances,Sex,Other family members,Strong communication
M.D.		No			Fellow	Academic	Family Medicine	White or Caucasian	Yes	Male	Other/Prefer Not to Say	Yes		1		During Residency	No		No		Yes	Your work hours,Stress from your job,Finances,Sex	Your spouse's work hours,Strong communication
D.O.		Yes	Master of Science		Attending	Academic	Orthopedic Surgery	White or Caucasian	No	Female		Yes		1		As an Attending	No		No		Yes	Finances,Sex,Poor communication	Your work hours,Your spouse's work hours
M.D.		No			Attending	Academic	Anesthesiology	White or Caucasian	No	Female	Christianity (Any Denomination)	Yes		1		During Medical School	No		Yes	2	Yes	Finances,Sex	Your spouse's work hours,Children,Other family members,Strong communication
M.D.		No					Internal Medicine	Prefer not to say	No	Male	Hinduism	Yes		1		As an Attending	Yes	Dermatology	Yes	2	Yes	Finances,Other family members	Children,Strong communication
M.D.		No			Attending	Academic	Emergency Medicine	White or Caucasian	No	Male		No	Yes	1	Yes									During Medical School	No		Yes	2	Your work hours,Stress from your job,Poor communication	Divorce/Separation	As an Attending
M.D.		No			Attending	Private Practice	Obstetrics-Gynecology	White or Caucasian	Yes	Male	Catholicism	Yes		1		During Residency	No		Yes	3	Yes	Your work hours,Stress from your job	Children,Finances,Other family members,Strong communication
M.D.		Yes	Ph.D.		Resident	Academic	Otolaryngology	Black or African American	No	Male	Christianity (Any Denomination)	Yes		1		During Medical School	No		Yes	2	Yes	Your work hours,Stress from your job,Stress from your spouse's job,Children,Finances,Sex	Your spouse's work hours,Children,Finances,Strong communication
D.O.		No			Resident	Academic	Family Medicine	White or Caucasian	Yes	Female	Judaism	Yes		1		During Medical School	No		Yes	1	Yes	Your work hours,Stress from your job,Your spouse's work hours,Stress from your spouse's job,Children,Finances,Fertility issues,Poor communication	Your spouse's work hours,Children,Other family members,Strong communication
D.O.		No			Attending	Academic	Family Medicine	White or Caucasian	No	Female	Catholicism	Yes		1		During Residency	No		Yes	2	Yes	Your work hours,Stress from your job	Your spouse's work hours,Children,Finances,Sex,Strong communication
M.D.		No			Attending	Academic	Psychiatry	Asian	No	Female	Buddhism	No	No		Yes
M.D.		No			Attending	Private Practice	Emergency Med-Family Med	White or Caucasian	No	Female	Christianity (Any Denomination)	Yes		1		During Medical School	No		Yes	2	Yes	Your work hours,Stress from your job,Children,Finances,Sex	Strong communication
M.D.		No			Attending	Academic	Obstetrics-Gynecology	Asian	No	Female	Christianity (Any Denomination)	Yes		1		During Medical School	No		Yes	2	Yes	Your work hours,Stress from your job,Your spouse's work hours,Stress from your spouse's job,Children,Other family members	Children,Finances,Sex,Strong communication
M.D.		No			Attending	Academic	Psychiatry	White or Caucasian	No	Male	Catholicism	Yes		1		As an Attending	No		Yes	2	Somewhat	Your work hours,Stress from your job,Stress from your spouse's job,Finances,Sex	Children,Strong communication
M.D.		No			Attending	Academic	Psychiatry	Black or African American	No	Female	Catholicism	Yes		1		During Residency	No		Yes	3	Yes	Stress from your job,Children	Your work hours,Your spouse's work hours,Children,Finances,Sex,Other family members,Strong communication
M.D.		No			Attending	Academic	Peds/Psych/Child Psych	White or Caucasian	No	Female	Christianity (Any Denomination)	Yes		1		During Medical School	No		Yes	5	Yes	Your work hours,Your spouse's work hours,Stress from your spouse's job	Children,Finances,Sex,Strong communication
M.D.		No			Attending	Academic	Peds/Psych/Child Psych	White or Caucasian	No	Female	Christianity (Any Denomination)	Yes		1		During Fellowship	No		No		Yes	Sex	Your work hours,Your spouse's work hours,Finances,Strong communication
M.D.		No			Retired	Private Practice	Ophthalmology	White or Caucasian	No	Male	Christianity (Any Denomination)	Yes		1		During Residency	No		Yes	2	Yes	Stress from your job,Other family members	Your work hours,Finances,Strong communication
M.D.		No			Retired	Private Practice	Pediatrics	White or Caucasian	No	Female	Christianity (Any Denomination)	Yes		1		As an Attending	No		Yes	2	Yes	Your work hours,Stress from your job,Your spouse's work hours,Stress from your spouse's job	Children,Strong communication
M.D.		No			Attending	Academic	Obstetrics-Gynecology	White or Caucasian	No	Female	Judaism	Yes		1		During Medical School	No		Yes	2	Yes	Your work hours,Stress from your job,Stress from your spouse's job,Children,Finances,Sex	Your spouse's work hours,Children,Finances,Strong communication
M.D.		No			Attending	Private Practice	Psychiatry	White or Caucasian	No	Male	Christianity (Any Denomination)	Yes		2		As an Attending	No		Yes	3	Yes	Children	Your work hours,Sex									As an Attending	Yes	Obstetrics-Gynecology	No		Other family members,Poor communication	Divorce/Separation	As an Attending
M.D.		Yes	Master of Science		Attending	Academic		Asian	No	Male	Buddhism	No	No		No
D.O.		No			Intern	Academic	Family Medicine	Asian,Native Hawaiian or Other Pacific Islander	No	Female	Other/Prefer Not to Say	No	No		Yes
M.D.		No			Attending	Academic	Emergency Medicine	White or Caucasian	No	Male	Atheism	Yes		1		During Residency	Yes	Radiology-Diagnostic	Yes	2	Yes	Your work hours,Your spouse's work hours,Children,Sex	Finances,Other family members,Strong communication
M.D.		No			Attending	Private Practice	Orthopedic Surgery	Black or African American	No	Male	Christianity (Any Denomination)	Yes		1		During Medical School	No		Yes	2	Yes	Stress from your job,Stress from your spouse's job,Children,Poor communication	Your spouse's work hours,Children,Finances,Other family members,Strong communication
M.D.		No			Attending	Academic	Family Med-Preventive Med	White or Caucasian	No	Female	Christianity (Any Denomination)	Yes		1		During Medical School	No		Yes	1	Somewhat	Your work hours,Stress from your spouse's job,Sex,Infidelity,Poor communication	Your spouse's work hours,Children,Finances
M.D.		No			Attending	Academic	Psychiatry	White or Caucasian	No	Female	Other/Prefer Not to Say	Yes		1		Before Medical School	No		Yes	2	Yes	Stress from your job,Stress from your spouse's job	Children,Finances,Other family members,Strong communication
M.D.		No			Attending	Academic	Family Medicine	White or Caucasian	Yes	Female	Agnosticism	Yes		1		During Residency	Yes	Internal Medicine	Yes	2	Yes	Your work hours,Stress from your job,Your spouse's work hours,Stress from your spouse's job,Poor communication	Children,Finances,Sex,Strong communication
M.D.		No			Attending	Academic	Family Medicine	White or Caucasian	No	Female	Christianity (Any Denomination)	Yes		1		Before Medical School	No		Yes		Yes	Your work hours,Children	Children,Sex,Strong communication
D.O.		Yes	Other	Not advanced, but I did two bachelor's degrees, a BS in Biochemistry and a BSN (a Bachelor's in Nursing)	Resident	Academic	Family Medicine	White or Caucasian	No	Female	Christianity (Any Denomination)	Yes		1		Before Medical School	Yes	Family Medicine	Yes	2	Yes	Your work hours,Stress from your job,Your spouse's work hours,Stress from your spouse's job,Children,Finances,Sex,Other family members,Fertility issues,Poor communication	Children,Other family members
M.D.		Yes	M.B.A.,Master of Science		Attending	Private Practice	Family Medicine	White or Caucasian,Black or African American	No	Male	Catholicism	No	Yes	2	Yes																	Before Medical School	No		Yes	1	Your work hours,Stress from your job,Your spouse's work hours,Stress from your spouse's job,Finances,Other family members,Poor communication	Divorce/Separation	During Medical School	As an Attending	No		Yes	3	Your work hours,Stress from your job,Your spouse's work hours,Stress from your spouse's job,Children,Finances,Sex,Fertility issues,Poor communication	Divorce/Separation	As an Attending
M.D.		No			Attending	Private Practice	Internal Medicine	White or Caucasian	No	Male	Judaism	No	No		No
M.D.		No			Attending	Academic	Otolaryngology	White or Caucasian	No	Male	Christianity (Any Denomination)	Yes		1		As an Attending	No		Yes	2	Yes	Your work hours,Stress from your job,Children,Finances,Sex	Your spouse's work hours,Children,Finances
M.D.		No			Attending	Academic	Family Medicine	White or Caucasian	No	Female	Atheism	Yes		1		During Medical School	No		Yes	1	Yes	Your work hours,Your spouse's work hours,Children,Sex,Other family members	Children,Finances,Strong communication
M.D.		No			Attending	Private Practice	Emergency Medicine	White or Caucasian	No	Female	Christianity (Any Denomination)	Yes		1		As an Attending	No		Yes	4	Yes	Your work hours,Stress from your job,Children,Finances	Your spouse's work hours,Sex,Strong communication
M.D.		No			Attending	Private Practice	Family Medicine	Other	Yes	Female	Christianity (Any Denomination)	Yes		1		During Medical School	No		Yes	2	Yes		Your work hours,Finances,Strong communication
M.D.		Yes	M.P.H.		Attending	Private Practice	Family Medicine	White or Caucasian	Yes	Female	Christianity (Any Denomination)	Yes		1		Before Medical School	No		Yes	3	Somewhat	Sex,Poor communication	Your spouse's work hours,Children,Finances
M.D.		Yes	M.P.H.		Fellow	Academic	Family Medicine	Asian	No	Male	Atheism	No	No		Yes
M.D.		No			Attending	Private Practice	Neurology	Other	No	Male	Atheism	Yes		1		During Fellowship	No		Yes	1	Yes	Your work hours,Stress from your job,Finances,Sex	Your work hours,Children,Finances,Other family members,Strong communication
M.D.		No			Attending	Private Practice	Emergency Medicine	White or Caucasian	No	Male	Atheism	Yes		1		During Residency	Yes	Family Medicine	Yes	2	No	Stress from your job,Sex,Poor communication
M.D.		No			Attending	Academic	Dermatology	White or Caucasian	No	Male	Agnosticism	Yes		1		During Residency	Yes	Dermatology	Yes	1	Somewhat	Sex,Infidelity,Poor communication	Your work hours,Your spouse's work hours,Children,Finances
M.D.		No			Attending	Private Practice	Obstetrics-Gynecology	Black or African American	No	Female	Christianity (Any Denomination)	No	No		Yes
D.O.		No			Intern	Academic	Internal Medicine	Other	Yes	Male	Catholicism	No	No		Yes
M.D.		No			Attending	Private Practice	Internal Medicine	White or Caucasian	Yes	Male	Atheism	No	No		Yes
M.D.		No			Attending	Private Practice	Internal Medicine	White or Caucasian	No	Female	Other Traditional Religion	Yes		1		During Residency	Yes	Internal Medicine	Yes	3	Yes	Stress from your job,Children	Your spouse's work hours,Finances,Sex,Other family members,Strong communication
M.D.		No			Attending	Academic	Psychiatry	White or Caucasian	No	Female	Atheism	Yes		1		During Medical School	No		No		Somewhat	Your work hours,Stress from your job,Other family members	Your spouse's work hours,Finances,Sex,Strong communication
M.D.		No			Attending	Academic	Emergency Medicine	White or Caucasian	No	Male	Agnosticism	Yes		1		During Medical School	No		Yes	1	Yes	Stress from your job,Your spouse's work hours,Stress from your spouse's job,Children,Poor communication	Your work hours,Children,Finances,Other family members,Strong communication
D.O.		No			Attending	Academic	Family Medicine	White or Caucasian	No	Male	Christianity (Any Denomination)	Yes		1		Before Medical School	No		Yes	4	Yes	Stress from your job,Stress from your spouse's job,Children,Other family members,Poor communication	Your work hours,Your spouse's work hours,Children,Finances,Sex,Other family members,Strong communication
												No
M.D.		No				Private Practice	Anesthesiology	White or Caucasian	No	Female	Christianity (Any Denomination)	No	Yes	1	No									As an Attending	No		Yes	1	Your work hours	Death of spouse
D.O.		No			Resident	Academic	Psychiatry	Asian	No	Female	Hinduism	No	No		Yes
M.D.		Yes	M.P.H.		Attending	Academic	Family Medicine	Black or African American	No	Male	Christianity (Any Denomination)	Yes		1		During Residency	Yes	Obstetrics-Gynecology	Yes	3	Yes	Stress from your job,Stress from your spouse's job,Children	Your work hours,Children,Finances,Sex,Strong communication
M.D.		No			Resident	Academic	Emergency Medicine	White or Caucasian	No	Female	Agnosticism	Yes		1		During Medical School	No		No		Yes	Your work hours,Stress from your job,Finances	Your spouse's work hours,Other family members,Strong communication
M.D.		No			Attending	Academic	Psychiatry	White or Caucasian	No	Female	Christianity (Any Denomination)	Yes		1		During Residency	No		Yes	2	Yes	Your work hours,Stress from your job	Your spouse's work hours,Children,Finances,Strong communication
M.D.		No			Attending	Private Practice	Emergency Medicine	White or Caucasian	No	Male	Catholicism	No	Yes	1	Yes									During Residency	Yes	Family Medicine	Yes	2	Your work hours,Finances,Sex	Death of spouse
M.D.		No			Attending	Academic	Obstetrics-Gynecology	White or Caucasian	No	Female	Catholicism	Yes		1
M.D.		No			Attending	Academic	Emergency Medicine	White or Caucasian	No	Male	Judaism	Yes		2
M.D.		Yes	Master of Education		Attending	Private Practice	Family Medicine	Black or African American	No	Female		Yes		2
Other		No			Attending	Academic	Psychiatry	White or Caucasian	No	Male		Yes		1
												No	No		No
M.D.		No			Attending	Private Practice	Surgery	Other	Yes	Female	Catholicism	Yes		1		During Residency	No		Yes	3	Yes	Children,Distance	Your spouse's work hours,Children,Finances,Sex,Strong communication
M.D.		No			Attending	Academic	Emergency Medicine	White or Caucasian	No	Female	Other/Prefer Not to Say	No	No		Yes
M.D.		No			Attending	Academic	Internal Medicine	Black or African American	Yes	Female	Catholicism	Yes		1
D.O.		No			Resident	Academic	Psychiatry	White or Caucasian	No	Female	Judaism	Yes		1		During Residency	No		No		Yes	Stress from your job,Stress from your spouse's job,Distance	Your work hours,Your spouse's work hours,Finances,Strong communication
M.D.		No			Attending	Private Practice	Pediatrics	White or Caucasian	No	Female	Judaism	Yes		1		During Medical School	No		Yes	4	Yes	Your work hours	Your spouse's work hours,Children,Finances,Other family members
D.O.		Yes	Master of Science		Attending	Private Practice	Family Medicine	White or Caucasian	No	Female	Atheism	Yes		1		During Medical School	No		Yes	1	Yes	Your work hours,Stress from your job,Children,Poor communication	Your spouse's work hours
M.D.		No			Attending	Academic	Family Medicine	White or Caucasian	No	Female	Christianity (Any Denomination)	Yes		1		As an Attending	No		Yes	2	Somewhat	Your work hours,Stress from your job,Your spouse's work hours,Stress from your spouse's job,Children,Sex,Poor communication	Your work hours,Your spouse's work hours,Children
M.D.		No			Attending	Academic	Family Medicine	White or Caucasian	No	Male	Christianity (Any Denomination)	Yes		1		Before Medical School	No		Yes	4	Yes	Your work hours,Stress from your job,Finances,Sex,Poor communication	Children,Finances,Sex,Strong communication
M.D.		No			Attending	Academic	Psychiatry	Black or African American,American Indian/Native American or Alaska Native	No	Female		Yes		1		As an Attending	No		No		Yes	Your work hours	Finances,Sex,Strong communication
M.D.		No			Attending	Academic	Orthopedic Surgery	White or Caucasian	No	Male	Christianity (Any Denomination)	Yes		1		During Medical School	Yes	Internal Medicine	Yes	3	Yes	Other family members,Poor communication	Your work hours,Your spouse's work hours,Children
M.D.		No			Attending	Private Practice	Family Medicine	Asian	No	Female	Agnosticism	Yes		1		As an Attending	No		Yes	1	Somewhat	Stress from your job	Your spouse's work hours
M.D.		No			Retired	Private Practice	Anesthesiology	White or Caucasian	No	Female	Atheism	Yes		2		As an Attending	Yes	Anesthesiology	Yes	10	Yes	Your work hours,Your spouse's work hours,Sex	Children,Finances,Strong communication									During Medical School	Yes	Emergency Medicine	Yes	3	Poor communication	Divorce/Separation	As an Attending
M.D.		No			Attending	Private Practice	Internal Medicine	White or Caucasian	No	Female	Catholicism	Yes		1		During Medical School	No		Yes	3	Yes	Your work hours,Stress from your job,Your spouse's work hours,Children,Infidelity	Your spouse's work hours,Finances,Sex,Other family members,Strong communication
M.D.		No			Attending	Private Practice	Obstetrics-Gynecology	White or Caucasian	No	Female	Atheism	Yes		1		During Residency	Yes	Medicine-Emergency Med	Yes	2	Yes	Your work hours	Your spouse's work hours,Children,Finances,Sex,Strong communication
M.D.		No			Attending	Private Practice	Neurology	White or Caucasian	No	Male	Christianity (Any Denomination)	Yes		1		Before Medical School	No		Yes	4	Yes	Children	Your work hours,Children,Finances,Sex,Strong communication
M.D.		No			Attending	Academic	Surgery	White or Caucasian	No	Male	Christianity (Any Denomination)	Yes		2		As an Attending	No		No		Yes		Your work hours,Your spouse's work hours,Children,Finances,Strong communication									Before Medical School	No		Yes	5	Your work hours,Stress from your job,Finances,Distance	Death of spouse
M.D.		Yes	M.P.H.		Attending	Private Practice	Medicine-Preventive Med	White or Caucasian	Yes	Female	Agnosticism	Yes		1		During Residency	No		Yes	2	Yes	Your work hours,Stress from your job,Other family members	Children,Sex,Strong communication
M.D.		No			Attending	Private Practice	Family Medicine	White or Caucasian	No	Male	Christianity (Any Denomination)	Yes		1		Before Medical School	No		Yes	4	Somewhat	Finances,Sex,Other family members,Poor communication	Children
D.O.		No			Retired	Private Practice	Family Medicine	White or Caucasian	No	Male	Christianity (Any Denomination)	Yes		1		Before Medical School	No		Yes		Yes	Your work hours,Stress from your job	Children,Strong communication
M.D.		No			Attending	Private Practice	Anesthesiology	White or Caucasian	No	Male	Christianity (Any Denomination)	Yes		1		During Residency	No		Yes	3	Yes	Your work hours,Stress from your job,Sex,Other family members,Poor communication	Your work hours,Children,Finances,Sex,Strong communication
M.D.		No			Attending	Private Practice	Internal Medicine	White or Caucasian	No	Male	Christianity (Any Denomination)	Yes		1		Before Medical School	No		Yes	5	Yes	Your work hours,Stress from your job,Sex,Other family members	Children,Finances,Sex,Strong communication
M.D.		Yes	Master of Science		Attending	Private Practice	Obstetrics-Gynecology	White or Caucasian	No	Female	Atheism	Yes		1		During Medical School	No		Yes	2	Yes	Your work hours,Stress from your job,Your spouse's work hours,Stress from your spouse's job,Children	Children,Finances,Sex,Strong communication
M.D.		No			Retired	Private Practice	Internal Medicine	White or Caucasian	No	Male	Christianity (Any Denomination)	Yes		1		During Residency	No		Yes	5	Somewhat	Your work hours,Sex,Distance,Poor communication	Children,Other family members
M.D.		No			Attending	Private Practice	Emergency Medicine	White or Caucasian	No	Male	Christianity (Any Denomination)	Yes		1		Before Medical School	No		Yes	3	No	Stress from your job,Children,Sex,Poor communication	Your work hours,Finances
M.D.		Yes	M.P.H.,Master of Science		Attending	Academic	Medicine-Preventive Med	Asian	No	Female		Yes		1		During Residency	No		Yes	2	Yes	Your work hours,Stress from your job,Your spouse's work hours,Stress from your spouse's job	Children,Finances,Other family members
M.D.		Yes	M.P.H.		Retired	Private Practice	Obstetrics-Gynecology	White or Caucasian	No	Female	Christianity (Any Denomination)	Yes		2		Before Medical School	Yes	Pediatrics-Emergency Med	No		Yes	Your work hours	Strong communication									Before Medical School	No		No		Infidelity	Divorce/Separation	Before Medical School
M.D.		No			Retired	Private Practice	Ophthalmology	White or Caucasian	No	Male	Christianity (Any Denomination)	Yes		1		During Medical School	No		Yes	4	Yes	Other family members	Children,Strong communication
D.O.		No			Attending	Academic	Psychiatry	Prefer not to say	No	Male	Christianity (Any Denomination)	No	No		No
M.D.		No			Resident	Private Practice	Family Medicine	White or Caucasian	No	Female	Christianity (Any Denomination)	Yes		1		During Medical School	No		Yes	2	Yes	Your work hours,Stress from your job,Children,Finances,Sex,Other family members,Distance	Your spouse's work hours,Finances,Strong communication
M.D.		Yes	Master of Science,Master of Arts		Attending	Academic	Obstetrics-Gynecology	White or Caucasian	No	Female	Agnosticism	Yes		1		During Medical School	Yes	Internal Medicine	Yes	2	Yes	Your work hours,Stress from your job,Children	Children,Finances,Strong communication
M.D.		No			Attending	Academic	Surgery	White or Caucasian	No	Male	Christianity (Any Denomination)	Yes		1		During Medical School	No		Yes	2	Yes	Your work hours,Stress from your job,Your spouse's work hours,Finances,Sex	Children,Finances,Sex,Other family members,Strong communication
M.D.		No			Attending	Private Practice	Dermatology	White or Caucasian	No	Female	Christianity (Any Denomination)	Yes		1		Before Medical School	No		Yes	4	Yes	Stress from your job,Children,Other family members	Your work hours,Your spouse's work hours,Children,Finances,Sex,Strong communication
M.D.		No			Attending	Private Practice	Obstetrics-Gynecology	White or Caucasian	No	Male	Christianity (Any Denomination)	Yes		1		During Residency	No		Yes	4	Yes		Children,Finances,Sex,Strong communication
M.D.		No			Attending	Academic	Internal Medicine	Prefer not to say	No	Female	Judaism	Yes		1		During Medical School	No		Yes	2	Yes	Your work hours,Stress from your job	Strong communication
M.D.		No			Attending	Private Practice	Internal Medicine	White or Caucasian	No	Male	Catholicism	No	Yes	1	Yes									During Residency	No		Yes	3	Poor communication	Divorce/Separation	As an Attending
M.D.		No			Attending	Private Practice	Otolaryngology	White or Caucasian	No	Female	Christianity (Any Denomination)	Yes		1		Before Medical School	No		Yes	3	Yes	Your work hours,Stress from your job,Children	Finances
M.D.		No			Attending	Private Practice	Family Medicine	White or Caucasian	No	Male	Christianity (Any Denomination)	Yes		1		Before Medical School	No		Yes	2	Yes	Your work hours,Children,Malpractice cases	Children,Finances,Sex,Strong communication
M.D.		No			Retired	Private Practice	Emergency Medicine	White or Caucasian	No	Male	Judaism	Yes		1		As an Attending	No		Yes	1	Yes	Your work hours,Children,Sex,Poor communication	Children,Finances,Sex
M.D.		No			Attending	Private Practice	Pediatrics	White or Caucasian	No	Female	Catholicism	Yes		1		During Medical School	Yes	Dermatology	Yes	2	Yes	Your work hours,Stress from your job,Your spouse's work hours,Stress from your spouse's job,Children,Sex,Other family members,Poor communication	Finances
M.D.		No			Attending	Private Practice	Family Medicine	White or Caucasian	No	Male	Atheism	Yes		1		Before Medical School	No		Yes	2	Yes	Your work hours,Sex	Children,Other family members
M.D.		No			Retired	Private Practice	Pediatrics	Asian	No	Female	Christianity (Any Denomination)	Yes		1		During Residency	Yes		Yes	3	Yes	Your work hours,Stress from your job,Your spouse's work hours,Stress from your spouse's job,Sex,Infidelity	Your work hours,Children,Finances,Sex
M.D.		No			Attending	Academic	Internal Medicine	White or Caucasian	No	Female	Other/Prefer Not to Say	Yes		1		During Fellowship	No		Yes	2	Yes	Your work hours,Stress from your job,Children,Sex	Your spouse's work hours,Strong communication
M.D.		No			Attending	Private Practice	Pediatrics	White or Caucasian	No	Male	Christianity (Any Denomination)	Yes		1		Before Medical School	No		Yes	4	Yes	Stress from your job,Children,Finances,Other family members	Children,Sex,Strong communication
M.D.		No			Attending	Private Practice	Medicine-Pediatrics	White or Caucasian	No	Female	Christianity (Any Denomination)	Yes		1		During Medical School	No		Yes	4	Yes	Your work hours,Stress from your job,Stress from your spouse's job,Children,Finances	Children,Sex,Strong communication
M.D.		No			Attending	Academic	Obstetrics-Gynecology	White or Caucasian	No	Female	Christianity (Any Denomination)	Yes		1		During Residency	No		Yes	2	Yes	Your work hours,Stress from your job,Sex	Your spouse's work hours,Children
M.D.		No			Attending	Private Practice	Anesthesiology	White or Caucasian	No	Female	Christianity (Any Denomination)	Yes		1		Before Medical School	No		Yes	5	Yes	Children	Children,Finances,Strong communication
M.D.		No			Attending	Private Practice	Pediatrics	White or Caucasian	No	Female	Christianity (Any Denomination)	Yes		1		As an Attending	No		No		Yes	Your work hours,Stress from your job,Your spouse's work hours,Stress from your spouse's job,Fertility issues	Strong communication
M.D.		No			Intern	Private Practice	Family Medicine	White or Caucasian	No	Female	Christianity (Any Denomination)	Yes		1		Before Medical School	Yes	Pediatrics	No		Yes	Your work hours,Stress from your job,Your spouse's work hours,Stress from your spouse's job	Sex,Strong communication
M.D.		No			Attending	Private Practice	Internal Medicine	Asian	No	Male	Hinduism	Yes		1		During Fellowship	Yes	Internal Medicine	Yes	4	Somewhat	Your spouse's work hours,Children,Sex,Other family members	Your work hours
M.D.		Yes	Master of Science		Retired	Private Practice	Ophthalmology	White or Caucasian	No	Female	Judaism	No
M.D.		No			Attending	Private Practice	Family Medicine	White or Caucasian	No	Male	Catholicism	Yes		1		During Medical School	No		Yes	3	Yes	Your work hours,Stress from your job,Your spouse's work hours,Children	Your work hours,Children,Finances
D.O.		No			Attending	Private Practice	Emergency Medicine	White or Caucasian	No	Male	Christianity (Any Denomination)	Yes		1		Before Medical School	No		Yes	5	Yes	Stress from your job,Children,Malpractice cases,Poor communication	Finances,Sex,Strong communication
M.D.		No			Attending	Private Practice	Internal Medicine	White or Caucasian	No	Female	Judaism	Yes		2		As an Attending	No		Yes	2	Yes		Your work hours,Your spouse's work hours,Finances,Strong communication									As an Attending	No		Yes	2	Your work hours,Stress from your job,Sex,Fertility issues	Divorce/Separation	As an Attending
M.D.		No			Attending	Private Practice	Family Medicine	White or Caucasian	No	Male	Christianity (Any Denomination)	Yes		1		Before Medical School	No		Yes	4	Yes	Children	Your work hours,Children,Finances,Sex,Other family members,Strong communication
D.O.		No			Attending	Private Practice	Internal Medicine	White or Caucasian	No	Male	Other/Prefer Not to Say	Yes		1		Before Medical School	No		Yes	1	Yes	Your work hours,Stress from your job	Strong communication
M.D.		No			Attending	Private Practice	Anesthesiology	White or Caucasian	No	Male	Christianity (Any Denomination)	Yes		1		Before Medical School	No		Yes	7	Somewhat	Your work hours,Stress from your job,Sex	Children,Finances,Other family members
D.O.		No			Attending	Private Practice	Emergency Medicine	White or Caucasian	No	Male	Christianity (Any Denomination)	Yes		1		Before Medical School	No		Yes	5	Yes	Your work hours,Stress from your job,Children,Finances,Malpractice cases	Sex,Strong communication
M.D.		No			Attending	Private Practice	Internal Medicine	Other	No	Male	Judaism	Yes		1		During Residency	No		Yes	3	Yes	Your work hours,Stress from your job,Your spouse's work hours,Stress from your spouse's job	Children,Finances,Sex,Other family members,Strong communication
M.D.		No			Resident	Academic	Psychiatry	White or Caucasian	No	Female	Christianity (Any Denomination)	No	No		No
M.D.		No			Attending	Academic	Family Medicine	White or Caucasian	No	Female	Christianity (Any Denomination)	Yes		1		During Residency	No		Yes	2	Somewhat	Your work hours,Stress from your job,Finances,Sex,Poor communication	Children,Finances,Other family members
M.D.		No			Attending	Private Practice	Ophthalmology	White or Caucasian	No	Male	Agnosticism	Yes		1		During Residency	No		Yes	3	Yes	Stress from your job,Stress from your spouse's job,Finances,Sex	Your work hours,Your spouse's work hours,Strong communication
M.D.		Yes	M.B.A.		Attending	Private Practice	Family Medicine	White or Caucasian	No	Female	Christianity (Any Denomination)	Yes		1		During Medical School	No		Yes	1	Yes	Children	Your work hours,Your spouse's work hours,Finances,Strong communication
M.D.		Yes	M.P.H.		Attending	Private Practice	Family Medicine	White or Caucasian	Yes	Female	Christianity (Any Denomination)	Yes		1		Before Medical School	No		Yes	3	Somewhat	Poor communication	Finances,Other family members
D.O.		Yes	Other	D.C.	Attending	Private Practice	Psychiatry	White or Caucasian	No	Male	Christianity (Any Denomination)	Yes		1		Before Medical School	No		Yes	4	Yes		Your work hours,Your spouse's work hours,Children,Finances,Sex,Other family members,Strong communication
D.O.		Yes	M.B.A.		Attending	Private Practice	Family Medicine	White or Caucasian	No	Male	Christianity (Any Denomination)	Yes		2		As an Attending	No		No		No	Sex	Your work hours									During Medical School	No		Yes	2	Stress from your job,Finances,Infidelity	Divorce/Separation	As an Attending
M.D.		No			Attending	Private Practice	Dermatology	White or Caucasian	No	Female	Agnosticism	Yes		1		As an Attending	No		Yes	1	Yes	Your work hours,Stress from your job	Your spouse's work hours,Finances
D.O.		No			Attending	Private Practice	Emergency Med-Family Med	White or Caucasian	No	Male	Catholicism	Yes		2		As an Attending	No		Yes	3	Yes	Your work hours	Finances,Strong communication									Before Medical School	No		Yes	2	Your spouse's work hours,Infidelity	Divorce/Separation	As an Attending
D.O.		No			Attending	Private Practice	Family Medicine	White or Caucasian	No	Female	Christianity (Any Denomination)	Yes		1		During Residency	Yes	Anesthesiology	Yes	2	Yes	Stress from your spouse's job	Your work hours,Children,Finances
D.O.		No			Attending	Academic	Family Medicine	White or Caucasian	No	Female	Christianity (Any Denomination)	No	No		Yes
M.D.		Yes	M.P.H.		Attending	Academic	Family Medicine	White or Caucasian	No	Female	Agnosticism	Yes		1		During Residency	No		Yes	1	Somewhat	Your work hours,Stress from your job,Children,Fertility issues,Poor communication	Your spouse's work hours,Finances
M.D.		No			Attending	Private Practice	Internal Medicine	White or Caucasian	No	Female	Agnosticism	Yes		1		During Residency	Yes	Vascular Surgery	Yes	2	Yes	Stress from your job,Sex,Infidelity	Strong communication
M.D.		No			Resident	Academic	Family Medicine	Asian	No	Female	Christianity (Any Denomination)	Yes		1		During Medical School	No		Yes	1	Somewhat	Your work hours,Stress from your job,Stress from your spouse's job,Sex	Children,Finances,Strong communication
M.D.		No			Retired	Private Practice		White or Caucasian	No	Male	Christianity (Any Denomination)	Yes		1		During Fellowship	No		Yes	3	Yes		Children,Finances,Sex,Other family members,Strong communication
M.D.		Yes	Master of Arts		Attending	Private Practice	Obstetrics-Gynecology	Black or African American		Male	Christianity (Any Denomination)	Yes		1		During Residency	No		Yes	3	Yes	Stress from your job	Strong communication
D.O.		No			Attending	Private Practice	Family Medicine	White or Caucasian	No	Female	Christianity (Any Denomination)	Yes		1		During Medical School	No		No		Yes	Your work hours,Stress from your job,Finances,Sex	Your spouse's work hours,Sex,Strong communication
D.O.		Yes	Master of Science		Retired	Private Practice	Family Medicine	White or Caucasian	No	Male	Judaism	Yes		1		Before Medical School	No		Yes	7	Yes	Your work hours,Stress from your job,Children,Finances	Children,Sex,Strong communication
M.D.		Yes	M.P.H.		Attending	Private Practice	Family Medicine	Black or African American	No	Male	Atheism	Yes		2		As an Attending	Yes	Family Medicine	Yes	2	Yes	Sex,Other family members	Your work hours,Your spouse's work hours,Children,Finances									During Medical School	Yes	Pediatrics	No		Other family members,Poor communication	Divorce/Separation	During Residency
D.O.		No			Attending	Academic	Family Medicine	White or Caucasian	No	Female	Catholicism	Yes		1		During Residency	Yes	Family Medicine	Yes	2	Yes	Sex,Other family members	Your work hours,Your spouse's work hours,Children,Finances,Strong communication
M.D.		No			Attending	Private Practice	Family Medicine	White or Caucasian	No	Female	Other/Prefer Not to Say	Yes		1		During Residency	Yes	Family Medicine	Yes	2	Yes	Stress from your job,Stress from your spouse's job,Children	Children,Finances,Strong communication
M.D.		No			Attending	Academic	Family Medicine	White or Caucasian	No	Female	Atheism	Yes		1		As an Attending	Yes	Orthopedic Surgery	Yes	2	Somewhat	Your work hours,Stress from your job,Your spouse's work hours,Stress from your spouse's job,Children,Sex,Poor communication	Children,Other family members
M.D.		No			Resident	Academic	Psychiatry	White or Caucasian	No	Female	Catholicism	Yes		1		During Medical School	No		No		Yes	Your work hours,Stress from your job,Stress from your spouse's job,Finances,Sex,Other family members,Distance	Your spouse's work hours,Sex,Other family members,Strong communication
D.O.		No			Attending	Private Practice	Emergency Medicine	White or Caucasian	No	Male	Catholicism	Yes		2		As an Attending	No		Yes	3	Yes	Your work hours	Finances									Before Medical School	No		Yes	2	Infidelity	Divorce/Separation	As an Attending
[truncated: 39 more columns]
